# Supplementary material for: Comparative Outcomes and Safety of Radiofrequency Ablation and Cryoablation for Lumbar Facet Joint Degeneration: A Single-Center Retrospective Cohort Study with 24-Month Follow-Up
Source: J Clin Med. 2025 Oct 20;14(20):7408. doi: 10.3390/jcm14207408 (PMC12565453; doi:10.3390/jcm14207408)
Supplement: Supplementary file 1 [file jcm-14-07408-s001.zip]

Archive with 1 entries (1 files):
- jcm-3889122-supplementary.pdf
